# Supplementary material for: Medical and Biomedical Students’ Perspective on Digital Health and Its Integration in Medical Curricula: Recent and Future Views
Source: Int J Environ Res Public Health. 2025 Jul 30;22(8):1193. doi: 10.3390/ijerph22081193 (PMC12385753; doi:10.3390/ijerph22081193)
Supplement: Supplementary file 1 [file ijerph-22-01193-s001.zip]

Archive with 1 entries (1 files):
- ijerph-3734360-supplementary.pdf
